# Supplementary material for: Comprehensive Phytochemical Analysis of Various Solvent Extracts of Artemisia judaica and Their Potential Anticancer and Antimicrobial Activities
Source: Life (Basel). 2022 Nov 14;12(11):1885. doi: 10.3390/life12111885 (PMC9697586; doi:10.3390/life12111885)
Supplement: Supplementary file 1 [file life-12-01885-s001.zip]

Archive with 1 entries (1 files):
- life-1966272-supplementary.pdf
